# Supplementary material for: Anti-Inflammatory and Antioxidant Effects Induced by Allium sativum L. Extracts on an Ex Vivo Experimental Model of Ulcerative Colitis
Source: Foods. 2022 Nov 9;11(22):3559. doi: 10.3390/foods11223559 (PMC9689397; doi:10.3390/foods11223559)
Supplement: Supplementary file 1 [file foods-11-03559-s001.zip]

Archive with 1 entries (1 files):
- foods-1929505-supplementary.pdf
